# Supplementary material for: The Influence of Flower Head Order and Gibberellic Acid Treatment on the Hydroxycinnamic Acid and Luteolin Derivatives Content in Globe Artichoke Cultivars
Source: Foods. 2021 Aug 5;10(8):1813. doi: 10.3390/foods10081813 (PMC8394965; doi:10.3390/foods10081813)
Supplement: Supplementary file 1 [file foods-10-01813-s001.zip]

Archive with 1 entries (1 files):
- foods-1273953-supplementary.pdf
